# Supplementary material for: Specific, sensitive and quantitative protein detection by in-gel fluorescence
Source: Nat Commun. 2023 May 2;14:2505. doi: 10.1038/s41467-023-38147-8 (PMC10154401; doi:10.1038/s41467-023-38147-8)
Supplement: Supplementary file 6 — Source Data [file 41467_2023_38147_MOESM6_ESM.zip]

Archive with 96 entries (68 files):
- Source Data/
- Source Data/Figure 3/
- Source Data/Figure 3/3A/
- Source Data/Figure 3/3A/Coomassie.TIF
- Source Data/Figure 3/3A/In-gel fluorescence.TIF
- Source Data/Figure 3/3B/
- Source Data/Figure 3/3B/Coomassie.TIF
- Source Data/Figure 3/3B/In-gel fluorescence.TIF
- Source Data/Figure 4/
- Source Data/Figure 4/GST/
- Source Data/Figure 4/GST/0.125 - 125 fmol GST - Exp1.TIF
- Source Data/Figure 4/GST/0.125 - 125 fmol GST - Exp2.TIF
- Source Data/Figure 4/GST/0.125 - 125 fmol GST - Exp3.TIF
- Source Data/Figure 4/SdAb/
- Source Data/Figure 4/SdAb/0.125 - 125 fmol SdAb - Exp1.TIF
- Source Data/Figure 4/SdAb/0.125 - 125 fmol SdAb - Exp2.TIF
- Source Data/Figure 4/SdAb/0.125 - 125 fmol SdAb - Exp3.TIF
- Source Data/Figure 4/Ub/
- Source Data/Figure 4/Ub/0.076 - 76 fmol Ub - Exp1.TIF
- Source Data/Figure 4/Ub/0.125 - 125 fmol Ub - Exp2.TIF
- Source Data/Figure 4/Ub/0.125 - 125 fmol Ub - Exp3.TIF
- Source Data/Figure 5/
- Source Data/Figure 5/A - HEK293 expression/
- Source Data/Figure 5/A - HEK293 expression/In-gel fluorescence HsUb.TIF
- Source Data/Figure 5/A - HEK293 expression/In-gel fluorescence SdAb+Actin.TIF
- Source Data/Figure 5/A - HEK293 expression/Western blot.TIF
- Source Data/Figure 5/B - Purified Proteins/
- Source Data/Figure 5/B - Purified Proteins/In-gel fluorescence E1 + GST.TIF
- Source Data/Figure 5/B - Purified Proteins/In-gel fluorescence SdAb.TIF
- Source Data/Figure 5/B - Purified Proteins/Western blot.TIF
- Source Data/Figure 6/
- Source Data/Figure 6/GroES/
- Source Data/Figure 6/GroES/3.952 - 3952 fmol GroES + 125 fmol SdAb Exp1.TIF
- Source Data/Figure 6/GroES/3.952 - 3952 fmol GroES + 125 fmol SdAb Exp2.TIF
- Source Data/Figure 6/Hsp20/
- Source Data/Figure 6/Hsp20/6.473 - 6473 fmol Hsp20 + 125 fmol SdAb Exp1.TIF
- Source Data/Figure 6/Hsp20/6.473 - 6473 fmol Hsp20 + 125 fmol SdAb Exp2a.TIF
- Source Data/Figure 6/Hsp20/6.473 - 6473 fmol Hsp20 + 125 fmol SdAb Exp2b.TIF
- Source Data/Figure 6/Hsp20/Exp2 was analyzed on 2 gels (avg values).txt
- Source Data/Figure 6/Ub/
- Source Data/Figure 6/Ub/6.473 - 6473 fmol Ub + 125 fmol SdAb Exp1.TIF
- Source Data/Figure 6/Ub/6.473 - 6473 fmol Ub + 125 fmol SdAb Exp2.TIF
- Source Data/Figure 8/
- Source Data/Figure 8/Western blot 1.TIF
- Source Data/Figure 8/Western blot 2.TIF
- Source Data/Figure 8/Western blot 3.TIF
- Source Data/Quantification data.xlsx
- Source Data/Reagent analysis/
- Source Data/Reagent analysis/31334121_U2441FG300_3_COA_U2441FG300-3-PE7161.pdf
- Source Data/Reagent analysis/U2441FG300-3-HPLC.pdf
- Source Data/Reagent analysis/U2441FG300-3-MS.pdf
- Source Data/Reagent analysis/U2441FG300-3-Peptide Content Report.pdf
- Source Data/Supplementary Figure 10/
- Source Data/Supplementary Figure 10/10C.TIF
- Source Data/Supplementary Figure 10/22C.TIF
- Source Data/Supplementary Figure 11/
- Source Data/Supplementary Figure 11/E1+PsmA_exp1.TIF
- Source Data/Supplementary Figure 11/E1+PsmA_exp2.TIF
- Source Data/Supplementary Figure 11/SdAb+Ub_exp1.TIF
- Source Data/Supplementary Figure 11/SdAb+Ub_exp2.TIF
- Source Data/Supplementary Figure 11/Ub+E2_exp1.TIF
- Source Data/Supplementary Figure 11/Ub+E2_exp2.TIF
- Source Data/Supplementary Figure 12/
- Source Data/Supplementary Figure 12/Figure 12A.TIF
- Source Data/Supplementary Figure 12/Figure 12B.TIF
- Source Data/Supplementary Figure 12/Note.txt
- Source Data/Supplementary Figure 2/
- Source Data/Supplementary Figure 2/B/
- Source Data/Supplementary Figure 2/B/25 nM E1.TIF
- Source Data/Supplementary Figure 2/C/
- Source Data/Supplementary Figure 2/C/0.2 nM (right)+ 1 nM (left).TIF
- Source Data/Supplementary Figure 2/C/5 nM (right)+ 25 nM (left).TIF
- Source Data/Supplementary Figure 3/
- Source Data/Supplementary Figure 3/6 M Urea (left) 8 M urea (right).TIF
- Source Data/Supplementary Figure 3/DMSO (left) 2 M Urea (middle) 4 M Urea (right).TIF
- Source Data/Supplementary Figure 3/SDS.TIF
- Source Data/Supplementary Figure 3/Std (left)+RIPA (right).TIF
- Source Data/Supplementary Figure 4/
- Source Data/Supplementary Figure 4/Figure S4A.TIF
- Source Data/Supplementary Figure 4/Figure S4B.TIF
- Source Data/Supplementary Figure 5/
- Source Data/Supplementary Figure 5/1.473 - 1473 fmol SdAb + 125 fmol Ub.TIF
- Source Data/Supplementary Figure 5/2.413 - 2413 fmol E2 + 125 fmol Ub.TIF
- Source Data/Supplementary Figure 5/2.413 - 2413 fmol SdAb + 125 fmol E2.TIF
- Source Data/Supplementary Figure 5/3.952 - 3952 fmol E2 + 125 fmol SdAb.TIF
- Source Data/Supplementary Figure 5/3.952 - 3952 fmol PA1732 + 125 fmol E1.TIF
- Source Data/Supplementary Figure 5/3.952 - 3952 fmol Ub + 125 fmol E2.TIF
- Source Data/Supplementary Figure 7/
- Source Data/Supplementary Figure 7/Coomassie.TIF
- Source Data/Supplementary Figure 7/In-gel fluorescence.TIF
- Source Data/Supplementary Figure 7/Western blot.TIF
- Source Data/Supplementary Figure 9/
- Source Data/Supplementary Figure 9/E1+PsmA_exp1.TIF
- Source Data/Supplementary Figure 9/E1+PsmA_exp2.TIF
- Source Data/Supplementary Figure 9/GroES+Ub_exp1.TIF
- Source Data/Supplementary Figure 9/GroES+Ub_exp2.TIF
