# Supplementary material for: Specific, sensitive and quantitative protein detection by in-gel fluorescence
Source: Nat Commun. 2023 May 2;14:2505. doi: 10.1038/s41467-023-38147-8 (PMC10154401; doi:10.1038/s41467-023-38147-8)
Supplement: Supplementary file 6 — Source Data [file 41467_2023_38147_MOESM6_ESM.zip › Source Data/Quantification data.xlsx]

## Sheet: Fig. 4
SdAb	Signal [%]				Ub	Signal [%]				GST	Signal [%]
Quantity [fmol]	Exp 1	Exp 2	Exp 3		Quantity [fmol]	Exp 1	Exp 2	Exp 3		Quantity [fmol]	Exp 1	Exp 2	Exp 3
125	112.608	87.7945	99.5978		125	n.d.	101.636	98.3643		125	103.69	n.d.	96.3101
76.3172	98.4073	94.6233	102.59		76.3172	101.13	90.0534	100.298		76.3172	98.1335	94.8106	97.0852
46.5946	101.396	92.6594	101.675		46.5946	107.252	112.377	100.847		46.5946	90.9782	91.9379	99.5547
28.4477	88.3546	91.8528	91.9786		28.4477	100.043	105.539	105.288		28.4477	88.9161	87.6963	103.563
17.3684	84.8114	84.0538	88.8677		17.3684	83.5654	93.5664	102.748		17.3684	88.5134	80.6244	97.1883
10.6041	75.6121	78.0285	74.4815		10.6041	78.6532	79.9985	77.6316		10.6041	81.8569	80.563	84.5075
6.47419	66.1681	67.2936	69.2129		6.47419	68.4024	72.0074	66.2508		6.47419	82.7321	68.0298	77.3545
3.95274	52.9619	56.308	57.1451		3.95274	58.3619	60.4531	56.1166		3.95274	70.9065	62.9638	62.5386
2.4133	39.842	44.6529	38.6704		2.4133	47.8673	41.8152	40.9318		2.4133	55.0998	44.2229	48.9638
1.47341	26.9952	26.9476	22.6557		1.47341	31.1869	30.1211	30.5225		1.47341	32.1721	31.8554	33.3786
0.899573	14.8242	17.2703	14.2336		0.899573	20.6932	21.6292	18.2356		0.899573	22.9406	23.2563	17.7295
0.549223	8.70786	14.1927	8.02446		0.549223	13.1959	12.3756	14.1102		0.549223	12.203	14.0267	11.5847
0.335322	6.06412	9.95691	6.04569		0.335322	10.0801	6.14164	8.69796		0.335322	7.24409	8.66326	6.44215
0.204726	3.63316	9.74169	4.89007		0.204726	6.78962	3.20578	5.80435		0.204726	4.44213	7.60514	3.76491
0.125	1.81728	6.82729	2.13458		0.125	4.46349	2.40141	4.20184		0.125	2.23722	5.34719	2.09994

## Sheet: Fig. 6
Fig. 6b
Ubiquitin [fmol]	Determined Signal ratio Exp 1	Theoretical Signal ratio Exp 1 @ k = 0.518	Quantified / Actual Ub [%]	Determined Signal ratio Exp 2	Theoretical Signal ratio Exp 1 @ k = 0.509	Quantified / Actual Ub [%]
6.47345	0.0415646	0.026826	154.941	0.0307003	0.0263599	116.466
10.6029	0.0599843	0.0439383	136.52	0.0472826	0.0431749	109.514
17.3664	0.0854853	0.0719665	118.785	0.0780202	0.0707161	110.329
28.4445	0.125771	0.117874	106.7	0.120344	0.115826	103.901
46.5892	0.200899	0.193066	104.058	0.185051	0.189711	97.5434
76.3085	0.338685	0.316222	107.103	0.318854	0.310728	102.615
124.986	0.531428	0.517941	102.604	0.489935	0.508942	96.2654
204.714	0.855908	0.848335	100.893	0.775922	0.833595	93.0813
335.301	1.35307	1.38949	97.3788	1.36189	1.36535	99.7467
549.19	2.21559	2.27584	97.3527	2.21129	2.2363	98.8816
899.518	3.592	3.7276	96.3622	3.73227	3.66284	101.896
1473.32	5.78181	6.10544	94.6994	6.33689	5.99936	105.626
2413.15	9.19653	10.0001	91.9644	10.5101	9.82635	106.958
3952.5	13.2595	16.3792	80.9538	19.1994	16.0946	119.291
6473.8	24.9286	26.8274	92.9219	31.203	26.3613	118.367
Fig. 6c
Hsp20 [fmol]	Determined Signal ratio Exp 1	Theoretical Signal ratio Exp 1 @ k = 1.272	Quantified / Actual Hsp20 [%]	Determined Signal ratio Exp 2	Theoretical Signal ratio Exp 1 @ k = 1.402	Quantified / Actual Hsp20 [%]
6.47345	0.063877	0.0658738	96.9688	0.0774593	0.0726062	106.684
10.6029	0.110026	0.107895	101.975	0.120673	0.118922	101.473
17.3664	0.173642	0.176721	98.2579	0.190483	0.194782	97.7927
28.4445	0.279436	0.289451	96.5399	0.308411	0.319033	96.6704
46.5892	0.464006	0.474092	97.8727	0.513434	0.522545	98.2565
76.3085	0.799079	0.776515	102.906	0.862063	0.855876	100.723
124.986	1.27449	1.27185	100.207	1.42942	1.40184	101.967
204.714	2.10316	2.08317	100.959	2.26643	2.29607	98.7092
335.301	3.38274	3.41202	99.1417	3.79124	3.76074	100.811
549.19	5.54632	5.58855	99.2442	6.40758	6.15971	104.024
899.518	9.37587	9.15349	102.429	11.2296	10.089	111.305
1473.32	15.0714	14.9925	100.526	18.1269	16.5248	109.695
2413.15	21.9898	24.5562	89.549	27.2509	27.0659	100.684
3952.5	39.9501	40.2206	99.3273	48.1839	44.3312	108.691
6473.8	54.3061	65.8774	82.4351	113.123	72.6101	155.795
Fig. 6c
GroES [fmol]	Determined Signal ratio Exp 1	Theoretical Signal ratio Exp 1 @ k = 1.024	Quantified / Actual GroES [%]	Determined Signal ratio Exp 2	Theoretical Signal ratio Exp 1 @ k = 1.061	Quantified / Actual GroES [%]
3.95229	0.0313607	0.0323771	96.8607	0.0395279	0.0335584	117.788
6.47345	0.0523401	0.0530305	98.698	0.069651	0.0549653	126.718
10.6029	0.0749698	0.0868587	86.3123	0.10242	0.0900276	113.765
17.3664	0.123654	0.142266	86.9174	0.148285	0.147456	100.562
28.4445	0.207605	0.233017	89.0943	0.218059	0.241519	90.2867
46.5892	0.36612	0.381659	95.9286	0.399827	0.395583	101.073
76.3085	0.628953	0.625119	100.613	0.636249	0.647926	98.1979
124.986	0.995117	1.02388	97.1906	0.979403	1.06124	92.2888
204.714	1.74081	1.67702	103.804	1.67599	1.7382	96.421
335.301	2.82619	2.74679	102.891	2.80359	2.847	98.4754
549.19	4.95904	4.49896	110.226	4.83215	4.6631	103.625
899.518	8.29937	7.36885	112.628	8.04955	7.63769	105.392
1473.32	14.9228	12.0694	123.641	12.4621	12.5098	99.6191
2413.15	21.5507	19.7685	109.015	24.1765	20.4898	117.993
3952.5	43.5064	32.3789	134.367	37.3795	33.5602	111.381

## Sheet: Fig. 8
Fig. 8b
SdAb [fmol]	Exp. 1 signal [%]	Exp. 1 linear fit	Signal / Linear data fit [%]	Exp. 2 signal [%]	Exp. 2 linear fit	Signal / Linear data fit [%]	Exp. 3 signal [%]	Exp. 3 linear fit	Signal / Linear data fit [%]
12500	100	100	100	100	96.5	103.627	100	107	93.4579
7631.72	63.2089	61.0538	103.53	58.8948	58.9169	99.9624	72.6605	65.3276	111.225
4659.46	36.8357	37.2757	98.8198	35.8346	35.971	99.6209	39.9864	39.8849	100.254
2844.77	20.8644	22.7582	91.6785	14.2522	21.9617	64.8956	15.622	24.3513	64.1528
1736.84	12.7809	13.8947	91.9836	7.55443	13.4084	56.3409	9.14539	14.8674	61.5132
1060.41	8.97614	8.48327	105.81	3.96249	8.18635	48.4036	4.21799	9.07709	46.4685
647.419	3.20766	5.17936	61.9317	2.19576	4.99808	43.932	2.26545	5.54191	40.8785
395.274	1.57522	3.16219	49.8141	1.00295	3.05152	32.8671	0.874204	3.38355	25.8369
241.33	0.618225	1.93064	32.0218	0.361547	1.86307	19.406	0.289113	2.06578	13.9953
147.341		1.17873			1.13747			1.26124
89.9566		0.719658			0.69447			0.770034
54.9223		0.439378			0.424			0.470135
33.5322		0.268257			0.258868			0.287035
20.4726		0.163781			0.158049			0.175246
12.5		0.0999946			0.0964948			0.106994
Fig. 8c
E1 [fmol]	Exp. 1 signal [%]	Exp. 1 linear fit	Signal / Linear data fit [%]	Exp. 2 signal [%]	Exp. 2 linear fit	Signal / Linear data fit [%]	Exp. 3 signal [%]	Exp. 3 linear fit	Signal / Linear data fit [%]
12500	100	132.8	75.3012	100	108.5	92.1659	100	124.6	80.2568
7631.72	71.8889	81.0794	88.6648	66.2791	66.2434	100.054	81.3834	76.073	106.981
4659.46	48.6284	49.5021	98.2351	39.5538	40.4441	97.7988	51.0893	46.4455	109.999
2844.77	31.6424	30.2229	104.697	24.4954	24.6926	99.201	29.8702	28.3567	105.337
1736.84	26.255	18.4522	142.286	16.733	15.0758	110.993	20.4946	17.3128	118.378
1060.41	14.8957	11.2658	132.221	10.2131	9.20434	110.959	11.1138	10.5701	105.143
647.419	10.1889	6.87818	148.133	5.9786	5.6196	106.388	6.41386	6.45348	99.386
395.274	4.19802	4.19939	99.9673	2.61637	3.43098	76.2573	2.85047	3.94009	72.3452
241.33	1.99115	2.56389	77.6615	1.00654	2.09474	48.051	1.99645	2.40558	82.9926
147.341	1.04613	1.56535	66.8301	0.272746	1.27892	21.3263	0.502695	1.46869	34.2273
89.9566	0.489176	0.955706	51.1848		0.780829		0.24614	0.896694	27.4498
54.9223		0.583495			0.476726			0.547466
33.5322		0.356246			0.291059			0.334248
20.4726		0.217501			0.177703			0.204071
12.5		0.132793			0.108494			0.124593
Fig. 8d
Hsp20 [fmol]	Exp. 1 signal [%]	Exp. 1 linear fit	Signal / Linear data fit [%]	Exp. 2 signal [%]	Exp. 2 linear fit	Signal / Linear data fit [%]	Exp. 3 signal [%]	Exp. 3 linear fit	Signal / Linear data fit [%]
12500	100	77	129.87	100	116	86.2069	100	112	89.2857
7631.72	51.8397	47.0114	110.27		70.8224		85.7655	68.3802	125.424
4659.46	30.1843	28.7023	105.163	48.8295	43.2398	112.927	51.7714	41.7487	124.007
2844.77	16.5487	17.5238	94.4357	37.3102	26.3995	141.329	22.3571	25.4892	87.7121
1736.84	8.95545	10.699	83.704	17.1503	16.1179	106.405	11.5407	15.5621	74.1587
1060.41	4.69658	6.53211	71.8998	8.45073	9.84059	85.8762		9.50126
647.419	2.09379	3.9881	52.501	4.00639	6.00805	66.6838		5.80088
395.274	1.4445	2.43489	59.3252		3.66814			3.54166
241.33	0.553465	1.48659	37.2305		2.23954			2.16231
147.341		0.90762			1.36732			1.32018
89.9566		0.554137			0.834803			0.806017
54.9223		0.338321			0.509679			0.492104
33.5322		0.206558			0.311178			0.300448
20.4726		0.126112			0.189986			0.183435
12.5		0.0769959			0.115994			0.111994

## Sheet: Supplementary Fig. 1
Time	% Cnt-Dye
0
1	26.1928
2	25.56
5	25.8779
10	24.9747
20	24.7233
30	24.9869
45	24.134
60	23.3191
120	21.7851
180	18.9444
240	19.3374
300	18.1663
1440	13.1005

## Sheet: Supplementary Fig. 5
Supplementary Fig. 5a
Ubiquitin [fmol]	Determined Signal ratio	Theoretical Signal ratio Exp 1 @ k = 0.442	Quantified / Actual Ub [%]
3.94924	0.0220064	0.0139645	157.588
6.46847	0.0314907	0.0228725	137.679
10.5947	0.0484498	0.0374629	129.328
17.3531	0.0686797	0.0613604	111.928
28.4226	0.104945	0.100502	104.42
46.5713	0.182664	0.164676	110.923
76.2791	0.288296	0.269723	106.886
124.938	0.437445	0.441779	99.0189
204.635	0.659847	0.72359	91.1908
335.172	1.05147	1.18517	88.7193
549.19	1.99479	1.94193	102.722
899.518	3.16335	3.18069	99.4548
1473.32	5.0681	5.20966	97.2827
2413.15	8.38511	8.5329	98.268
3952.5	12.3692	13.976	88.5029
Supplementary Fig. 5b
SdAb [fmol]	Determined Signal ratio	Theoretical Signal ratio Exp 1 @ k = 0.912	Quantified / Actual SdAb [%]
2.41302	0.0239271	0.0176054	135.908
3.95229	0.0391902	0.0288359	135.908
6.47345	0.0524066	0.0472303	110.96
10.6029	0.0786519	0.0773585	101.672
17.3664	0.120189	0.126706	94.8568
28.4445	0.223553	0.207531	107.72
46.5892	0.366761	0.339915	107.898
76.3085	0.524843	0.556747	94.2696
124.986	0.903179	0.911895	99.0441
204.714	1.56598	1.49359	104.846
335.301	2.46175	2.44636	100.629
549.19	4.2265	4.00689	105.481
899.518	6.13804	6.56288	93.5266
1473.32	9.83506	10.7493	91.4945
2413.15	18.7068	17.6063	106.25
Supplementary Fig. 5c
SdAb [fmol]	Determined Signal ratio	Theoretical Signal ratio Exp 1 @ k = 1.805	Quantified / Actual SdAb [%]
1.47324	0.0180236	0.0212736	84.723
2.41302	0.0303985	0.034844	87.2417
3.95229	0.0494879	0.057071	86.7128
6.47345	0.0802237	0.0934766	85.8222
10.6029	0.127598	0.153105	83.34
17.3664	0.237224	0.250771	94.5979
28.4445	0.438922	0.410738	106.862
46.5892	0.617881	0.672748	91.8443
76.3085	1.17209	1.10189	106.371
124.986	1.79425	1.80479	99.4161
204.714	3.52946	2.95607	119.397
335.301	5.07165	4.84175	104.748
549.19	7.35857	7.9303	92.7906
899.518	11.8584	12.989	91.2955
1473.32	18.3206	21.2747	86.1144
Supplementary Fig. 5d
E2 [fmol]	Determined Signal ratio	Theoretical Signal ratio Exp 1 @ k = 1.892	Quantified / Actual E2 [%]
2.41302	0.0373113	0.0365235	102.157
3.95229	0.0589778	0.0598218	98.5891
6.47345	0.0998074	0.0979822	101.863
10.6029	0.155997	0.160485	97.2032
17.3664	0.24828	0.262858	94.4539
28.4445	0.463597	0.430536	107.679
46.5892	0.703588	0.705174	99.775
76.3085	1.01551	1.15501	87.9223
124.986	1.80432	1.89178	95.3764
204.714	3.05477	3.09855	98.5871
335.301	5.51713	5.07512	108.709
549.19	9.00133	8.31253	108.286
899.518	13.6036	13.6151	99.9158
1473.32	19.9512	22.3002	89.4666
2413.15	25.5083	36.5255	69.8371
Supplementary Fig. 5e
E2 [fmol]	Determined Signal ratio	Theoretical Signal ratio Exp 1 @ k = 1.298	Quantified / Actual E2 [%]
3.94924	0.0453262	0.0410406	110.443
6.46847	0.0726331	0.0672203	108.052
10.5947	0.114787	0.1101	104.257
17.3531	0.178388	0.180333	98.9217
28.4226	0.285398	0.295368	96.6247
46.5713	0.489388	0.483782	101.159
76.2791	0.762218	0.792387	96.1926
124.938	1.21888	1.29785	93.9156
204.635	2.01873	2.12575	94.9653
335.172	3.56748	3.48177	102.462
549.19	6.31925	5.70279	110.81
899.518	9.98944	9.34059	106.947
1473.32	15.389	15.299	100.589
2413.15	25.2325	25.0582	100.696
3952.5	41.327	41.0428	100.693
Supplementary Fig. 5f
PA1732 [fmol]	Determined Signal ratio	Theoretical Signal ratio Exp 1 @ k = 10.47	Quantified / Actual PA1732 [%]
3.94924	0.257913	0.330789	77.9692
6.46847	0.533546	0.541799	98.4768
10.5947	0.863649	0.887412	97.3222
17.3531	1.45274	1.45349	99.9479
28.4226	2.2387	2.38068	94.0363
46.5713	4.09094	3.90081	104.874
76.2791	7.09899	6.38914	111.11
124.938	12.353	10.4648	118.044

## Sheet: Supplementary Fig. 9
Supplementary Fig. 9a
Time	Signal ratio Exp. 1	Signal ratio Exp. 2	Average Signal ratio
0
1	1.80082	1.75387	1.77735
2	1.91768	1.7257	1.82169
5	1.91683	1.83098	1.8739
10	1.82192	1.83461	1.82826
20	1.85346	1.85941	1.85643
30	1.88541	1.89397	1.88969
45	1.90339	1.91162	1.90751
60	1.84077	1.93129	1.88603
120	1.76221	1.80482	1.78351
180	1.68865	1.75946	1.72405
240	1.60398	1.68818	1.64608
300	1.56907	1.59036	1.57971
1440	1.49969	1.4544	1.47704
Supplementary Fig. 9a
Time	Signal ratio Exp. 1	Signal ratio Exp. 2	Average Signal ratio
0
1	0.469817	0.477848	0.473833
2	0.47254	0.476588	0.474564
5	0.49048	0.470639	0.48056
10	0.491489	0.485542	0.488516
20	0.497096	0.497796	0.497446
30	0.520821	0.507664	0.514243
45	0.521046	0.51745	0.519248
60	0.525978	0.519178	0.522578
120	0.572574	0.547731	0.560153
180	0.613918	0.607957	0.610938
240	0.659311	0.660219	0.659765
300	0.695601	0.668975	0.682288
1440	0.71438	0.71398	0.71418

## Sheet: Supplementary Fig. 11
Supplementary Fig. 11a
fmol Substrates	Signal ratio Exp. 1	Signal ratio Exp. 2	Average Signal ratio
20000	1.55098	1.61045	1.58072
13102.5	1.57253	1.60752	1.59003
8583.75	1.59241	1.70081	1.64661
5623.42	1.6091	1.72048	1.66479
3684.04	1.58854	1.67236	1.63045
2413.5	1.59967	1.6312	1.61544
1581.14	1.61159	1.64973	1.63066
1035.84	1.63985	1.63577	1.63781
678.607	1.6272	1.65908	1.64314
444.571	1.6378	1.68532	1.66156
291.249	1.656	1.68329	1.66965
190.804	1.67075	1.65438	1.66256
125.001	1.6257	1.58338	1.60454
Supplementary Fig. 11b
fmol Substrates	Signal ratio Exp. 1	Signal ratio Exp. 2	Average Signal ratio
20000	0.400507	0.395932	0.398219
13102.5	0.424526	0.457138	0.440832
8583.75	0.424755	0.40603	0.415393
5623.42	0.441319	0.451522	0.446421
3684.04	0.40394	0.407852	0.405896
2413.5	0.41069	0.467946	0.439318
1581.14	0.406026	0.425934	0.41598
1035.84	0.395089	0.495896	0.445493
678.607	0.366007	0.486054	0.42603
444.571	0.351096	0.457517	0.404306
291.249	0.36224	0.491305	0.426772
190.804	0.372455	0.424704	0.398579
125.001	0.381283	0.478992	0.430138
Supplementary Fig. 11c
fmol Substrates	Signal ratio Exp. 1	Signal ratio Exp. 2	Average Signal ratio
20000	1.80965	2.08198	1.94581
13102.5	1.75098	2.06508	1.90803
8583.75	1.79276	2.09207	1.94241
5623.42	1.81745	2.12874	1.97309
3684.04	1.77453	2.08642	1.93048
2413.5	1.71551	2.15448	1.935
1581.14	1.67586	2.22601	1.95094
1035.84	1.6907	2.25696	1.97383
678.607	1.66037	2.20961	1.93499
444.571	1.62057	2.20479	1.91268
291.249	1.68052	2.1142	1.89736
190.804	1.67218	2.04476	1.85847
125.001	1.64525	2.00575	1.8255

## Sheet: Supplementary Fig. 12
Supplementary Figure 12a
	Signal ratio	fmol SdAb
control	0.477567	125
Supplementary Figure 12b
Lysate [ng]	Signal ratio	fmol SdAb	fmol/µg
5000	11.1598	2921	584.199
500	1.19834	313.659	627.317
50	0.114414	29.9472	598.944
		Average	603.487
