# Supplementary material for: Specific, sensitive and quantitative protein detection by in-gel fluorescence
Source: Nat Commun. 2023 May 2;14:2505. doi: 10.1038/s41467-023-38147-8 (PMC10154401; doi:10.1038/s41467-023-38147-8)
Supplement: Supplementary file 6 — Source Data [file 41467_2023_38147_MOESM6_ESM.zip › Source Data/Supplementary Figure 12/Note.txt]

The middle band in Figure 12B corresponds to N-Cnt, which presumably had been sticking at the walls of the reaction tube and was released upon addition of SDS loading dye. To prevent this, reactions should be transferred to a fresh tube containing SDS loading dye, as described in the general assay protocol.
